# Supplementary material for: Probiotic Bacillus coagulans GBI-30, 6086 reduces exercise-induced muscle damage and increases recovery
Source: PeerJ. 2016 Jul 21;4:e2276. doi: 10.7717/peerj.2276 (PMC4963221; doi:10.7717/peerj.2276)
Supplement: Data S1 [file peerj-04-2276-s001.xlsx]

## Sheet: Vertical Jump
		CONDITION 1		CONDITION 2
		Baseline	Post	Baseline	Post
E	A	2149	2149	2307	2285
D	B	1467	1393	1280	1427
B	C	1633	1366	1493	1385
N	C	2528	2415	2571	2309
R	C	1785	1646	1688	1816
J	C	*	*	*	*
S	C	3269	3261	3234	3384
M	D	1999	2005	2115	1986
C	F	1202	1076	1257	1324
J	G	1837	1831	2096	2003
K	G	1782	2701	5059	2233
L	G	2370	2002	1916	1916
E	H	1917	1695	1869	1869
J	L	2216	2567	2427	2329
T	M	1690	1632	1781	1973
J	M	1795	1729	1688	1779
J	O	2607	1850	1821	1974
J	P	1337	1352	1383	1321
D	R	790	780	966	905
I	S	2082	2425	2441	2441
T	S	1962	1788	2124	2021
D	S	2290	1833	2215	1931
F	S	2142	2210	2587	2239
J	S	1624	1594	1646	1654
C	Sm	1830	1300	1449	1416
C	So	2370	2094	2350	2339
C	T	1749	1736	1722	1535
D	T	1423	1367	1580	1434
A	V	2033	2080	2117	2117
AVERAGE		1924.21	1852.75	2042.21	1905.18
SD		83	524.903	768.623	483.729
* Subject was too sore to complete all required jumps

## Sheet: Wingate
		CONDITION 1		CONDITION 2
		Baseline	Post	Baseline	Post
E	A	830.16	932.77	943.5	914.14
D	B	547.1	365.15	482.76	528.24
B	C	857.31	674.55	696.6	997.33
N	C	1479.18	1048.49	1118.23	1131.81
R	C	679.25	639.62	667.46	671.59
J	C	669.98	589.88	575.5	543.71
S	C	828.12	748.76	701.14	709.44
M	D	781.03	743.82	775.58	770.69
C	F	396.48	391.16	468.61	442.25
J	G	688.01	704.73	604.13	708.11
K	G	663.26	837.32	795.62	789.09
L	G	963.08	958.66	907.92	907.92
E	H	550.29	563.95	508.06	508.06
J	L	890	898.18	1038.06	1011.22
T	M	639.49	595.88	570.08	605.94
J	M	736.99	724.17	741.14	707.4
J	O	747.85	833.27	850.01	738.6
J	P	299.3	264.4	281.9	397.2
D	R	534.32	565.21	528.61	550.3
I	S	813.11	808.52	818.11	858.11
T	S	736.95	701.9	799.39	778.78
D	S	977.92	758.9	764.64	747.57
F	S	912.97	974.36	967.15	916.24
J	S	769.99	690.44	769.34	814.24
C	Sm	588.88	536.51	599.48	648.5
C	So	838.83	869.13	717.31	838.42
C	T	962.87	835.69	819.96	889.13
D	T	569.33	526.7	494.24	536.82
A	V	879.71	895.02	856.75	896.75
AVERAGE		752.819	713.005	719.354	743.366
SD		217.454	190.117	189.001	181.074

## Sheet: Leg Press
		CONDITION 1		CONDITION 2
		Baseline	Post	Baseline	Post
E	A	255	255	275	315
D	B	210	180	220	210
B	C	270	210	240	200
N	C	320	330	350	360
R	C	260	275	295	295
J	C	200	180	200	205
S	C	345	360	360	360
M	D	230	235	270	280
C	F	210	210	250	250
J	G	220	250	250	290
K	G	330	340	305	340
L	G	350	360	360	360
E	H	270	290	270	270
J	L	405	425	425	445
T	M	180	210	180	200
J	M	360	320	370	380
J	O	320	320	390	370
J	P	180	190	210	210
D	R	170	180	216	215
I	S	200	260	280	280
T	S	270	280	290	300
D	S	370	340	305	310
F	S	390	400	390	405
J	S	380	390	400	410
C	Sm	260	270	310	310
C	So	270	300	325	300
C	T	270	290	270	260
D	T	180	190	205	180
A	V	350	395	340	340
AVERAGE		276.724	283.966	294.862	298.276
SD		71.8042	73.5743	66.9396	71.3552

## Sheet: Thickness
		CONDITION 1		CONDITION 2
		Baseline	Post	Baseline	Post
E	A	4	4	5.04	5.16
D	B	4.89	5.1	4.97	5
B	C	5.26	5.33	5.3	5.44
N	C	7.03	7.06	6.65	5.7
R	C	5.21	5.28	5.02	5.24
J	C	3.54	3.69	3.76	4.34
S	C	5.29	5.3	4.32	4.56
M	D	6.24	6.3	6.29	6.22
C	F	5.24	5.35	5.13	5.32
J	G	5.29	5.42	5.55	5.52
K	G	5.08	5.32	5.54	5.58
L	G	6.12	6.5	6.52	6.52
E	H	5.45	5.28	5.25	5.25
J	L	6.25	6.26	6.32	6.37
T	M	4.94	5.32	5.04	5.06
J	M	5.27	5.27	5.41	5.44
J	O	5.1	5.32	4.59	5.8
J	P	5.04	4.62	4.52	4.7
D	R	4.94	4.8	5.52	5.5
I	S	4.94	5.07	5.04	5.04
T	S	5.56	5.4	5.29	5.48
D	S	5.27	5.61	5.5	5.65
F	S	6.08	6.14	6.14	6.08
J	S	5.6	5.75	5.7	5.58
C	Sm	4.64	4.88	5.04	5.18
C	So	6.53	6.63	5.68	6.03
C	T	4.79	5.17	5.15	5.185
D	T	4.21	4.53	4.85	4.95
A	V	5.55	5.61	5.75	5.75
AVERAGE		5.28793	5.39	5.34069	5.43603
SD		0.737047	0.731871	0.65124	0.512583

## Sheet: Soreness 24
		CONDITION 1		CONDITION 2
		Baseline	Post	Baseline	Post
E	A	1	6	0	6
D	B	0	8	0	6
B	C	0	4	0	3
N	C	1	7	0	6
R	C	0	6	0	4
J	C	0	5	0	5
S	C	0	5	0	4
M	D	1	6	0	4
C	F	0	5	0	0
J	G	0	7	0	7
K	G	0	3	0	6
L	G	0	3	0	6
E	H	3	8	0	8
J	L	0	5	0	2
T	M	0	5	0	8
J	M	0	7	0	8
J	O	0	5	0	7
J	P	1	2	0	7
D	R	0	6	0	3
I	S	0	8	3	4
T	S	0	6	0	4
D	S	0	6	0	2
F	S	0	10	0	6
J	S	0	5	0	4
C	Sm	1	7	0	3
C	So	0	6	0	4
C	T	1	2	0	5
D	T	0	9	1	3
A	V	0	5	0	5
AVERAGE		0.310345	5.75862	0.137931	4.82759
SD		0.660273	1.90216	0.580895	1.9833

## Sheet: Soreness 48
		CONDITION 1		CONDITION 2
		Baseline	Post	Baseline	Post
E	A	1	6	0	7
D	B	0	5	0	4
B	C	0	3	0	3
N	C	1	6	0	7
R	C	0	8	0	3
J	C	0	5	0	5
S	C	0	4	0	4
M	D	1	5	0	5
C	F	0	3	0	2
J	G	0	6	0	5
K	G	0	5	0	4
L	G	0	4	0	6
E	H	3	8	0	6
J	L	0	5	0	0
T	M	0	4	0	8
J	M	0	7	0	7
J	O	0	5	0	7
J	P	1	1	0	4
D	R	0	5	0	4
I	S	0	6	3	6
T	S	0	7	0	6
D	S	0	6	0	3
F	S	0	8	0	5
J	S	0	5	0	4
C	Sm	1	2	0	3
C	So	0	7	0	5
C	T	1	1	0	5
D	T	0	8	1	4
A	V	0	3	0	4
AVERAGE		0.310345	5.10345	0.137931	4.68966
SD		0.660273	1.97022	0.580895	1.73418

## Sheet: Soreness 72
		CONDITION 1		CONDITION 2
		Baseline	Post	Baseline	Post
E	A	1	2	0	8
D	B	0	3	0	4
B	C	0	3	0	3
N	C	1	1	0	4
R	C	0	5	0	2
J	C	0	4	0	5
S	C	0	5	0	3
M	D	1	3	0	3
C	F	0	4	0	2
J	G	0	2	0	4
K	G	0	4	0	2
L	G	0	7	0	3
E	H	3	6	0	0
J	L	0	6	0	0
T	M	0	3	0	5
J	M	0	6	0	4
J	O	0	4	0	6
J	P	1	1	0	2
D	R	0	9	0	1
I	S	0	6	3	3
T	S	0	6	0	5
D	S	0	2	0	2
F	S	0	4	0	4
J	S	0	7	0	2
C	Sm	1	8	0	4
C	So	0	5	0	6
C	T	1	2	0	2
D	T	0	7	1	3
A	V	0	5	0	3
AVERAGE		0.310345	4.48276	0.137931	3.27586
SD		0.660273	2.09797	0.580895	1.77073

## Sheet: Recovery 24
		CONDITION 1		CONDITION 2
		Baseline	Post	Baseline	Post
E	A	8	3	10	4
D	B	10	2	9	4
B	C	8	3	10	7
N	C	8	3	10	3
R	C	10	1	10	4
J	C	10	5	10	4
S	C	6	4	10	7
M	D	10	4	10	3
C	F	8	4	9	4
J	G	9	3	10	2
K	G	8	6	10	4
L	G	7	1	10	4
E	H	10	2	10	2
J	L	8	7	8	8
T	M	10	1	10	2
J	M	9	3	9	2
J	O	10	5	10	5
J	P	9	6	10	4
D	R	10	5	10	8
I	S	9	2	8	7
T	S	6	3	10	7
D	S	10	3	8	8
F	S	10	0	10	5
J	S	10	3	9	4
C	Sm	10	3	10	8
C	So	7	3	7	5
C	T	8	5	9	8
D	T	10	0	9	3
A	V	10	2	10	2
AVERAGE		8.89655	3.17241	9.48276	4.75862
SD		1.29131	1.75395	0.828971	2.11551

## Sheet: Recovery 48
		CONDITION 1		CONDITION 2
		Baseline	Post	Baseline	Post
E	A	8	3	10	5
D	B	10	6	9	6
B	C	8	3	10	8
N	C	8	4	10	2
R	C	10	0	10	5
J	C	10	5	10	3
S	C	6	6	10	7
M	D	10	4	10	3
C	F	8	6	9	7
J	G	9	4	10	6
K	G	8	5	10	5
L	G	7	2	10	6
E	H	10	3	10	4
J	L	8	6	8	10
T	M	10	5	10	5
J	M	9	3	9	3
J	O	10	5	10	5
J	P	9	9	10	8
D	R	10	5	10	8
I	S	9	3	8	3
T	S	6	6	10	7
D	S	10	2	8	8
J	S	10	4	9	5
F	S	10	4	10	4
C	Sm	10	6	10	4
C	So	7	3	7	5
C	T	8	8	9	7
D	T	10	2	9	7
A	V	10	2	10	3
AVERAGE		8.89655	4.27586	9.48276	5.48276
SD		1.29131	1.94379	0.828971	1.97522

## Sheet: Recovery 72
		CONDITION 1		CONDITION 2
		Baseline	Post	Baseline	Post
E	A	8	8	10	2
D	B	10	7	9	7
B	C	8	7	10	9
N	C	8	9	10	8
R	C	10	6	10	8
J	C	10	6	10	5
S	C	6	5	10	7
M	D	10	2	10	6
C	F	8	5	9	8
J	G	9	8	10	8
K	G	8	7	10	7
L	G	7	3	10	8
E	H	10	4	10	10
J	L	8	4	8	10
T	M	10	5	10	5
J	M	9	4	9	9
J	O	10	2	10	4
J	P	9	9	10	9
D	R	10	1	10	8
I	S	9	4	8	7
T	S	6	7	10	7
D	S	10	5	8	8
F	S	10	6	10	6
J	S	10	2	9	8
C	Sm	10	2	10	6
C	So	7	6	7	4
C	T	8	8	9	8
D	T	10	4	9	8
A	V	10	6	10	6
AVERAGE		8.89655	5.24138	9.48276	7.10345
SD		1.29131	2.23055	0.828971	1.83896

[truncated: 2 more sheets: CK , BUN]
